# Supplementary material for: Risk Factors and Outcomes for Multidrug Resistant Pseudomonas aeruginosa Infection in Immunocompromised Patients
Source: Antibiotics (Basel). 2022 Oct 23;11(11):1459. doi: 10.3390/antibiotics11111459 (PMC9686626; doi:10.3390/antibiotics11111459)
Supplement: Supplementary file 1 [file antibiotics-11-01459-s001.zip]

Archive with 1 entries (1 files):
- antibiotics-1975185-supplementary.pdf
